# Supplementary material for: Measuring Social and Emotional Wellbeing in Aboriginal Youth Using Strong Souls: A Rasch Measurement Approach
Source: Int J Environ Res Public Health. 2021 Aug 10;18(16):8425. doi: 10.3390/ijerph18168425 (PMC8391716; doi:10.3390/ijerph18168425)
Supplement: Supplementary file 1 [file ijerph-18-08425-s001.zip]

Archive with 1 entries (1 files):
- ijerph-1293317-supplementary.pdf
